# Supplementary material for: Repositioning Fenofibrate to Reactivate p53 and Reprogram the Tumor-Immune Microenvironment in HPV+ Head and Neck Squamous Cell Carcinoma
Source: Cancers (Basel). 2022 Jan 7;14(2):282. doi: 10.3390/cancers14020282 (PMC8773501; doi:10.3390/cancers14020282)
Supplement: Supplementary file 1 [file cancers-14-00282-s001.zip]

Archive with 2 entries (2 files):
- FigureS1-S3 and TableS1&S2.pdf
- File S1.pdf
